# Supplementary material for: Comparison of Dual-Energy X-ray Absorptiometry and Bioelectrical Impedance Analysis in the Assessment of Body Composition in Women with Anorexia Nervosa upon Admission and Discharge from an Inpatient Specialist Unit
Source: Int J Environ Res Public Health. 2021 Oct 29;18(21):11388. doi: 10.3390/ijerph182111388 (PMC8583076; doi:10.3390/ijerph182111388)
Supplement: Supplementary file 1 [file ijerph-18-11388-s001.zip]

Archive with 1 entries (1 files):
- ijerph-1396423-supplementary.pdf
